# Supplementary material for: Evaluating the Potential Fitness Effects of Chinook Salmon (Oncorhynchus tshawytscha) Aquaculture Using Non-Invasive Population Genomic Analyses of MHC Nucleotide Substitution Spectra
Source: Animals (Basel). 2023 Feb 8;13(4):593. doi: 10.3390/ani13040593 (PMC9951711; doi:10.3390/ani13040593)
Supplement: Supplementary file 1 [file animals-13-00593-s001.zip]

Archive with 1 entries (1 files):
- animals-2142632 Supplementary.pdf
